# Supplementary material for: Anthropogenic Matrices Favor Homogenization of Tree Reproductive Functions in a Highly Fragmented Landscape
Source: PLoS One. 2016 Oct 19;11(10):e0164814. doi: 10.1371/journal.pone.0164814 (PMC5070737; doi:10.1371/journal.pone.0164814)
Supplement: S1 Data — (XLSX) [file pone.0164814.s001.xlsx]

## Sheet: Plan1
			Number of individuals in Reproductive Functional Type	Number of individuals in Reproductive Functional Type	Number of individuals in Reproductive Functional Type	Number of individuals in Reproductive Functional Type	Number of individuals in Reproductive Functional Type	Number of individuals in Reproductive Functional Type	Number of individuals in Reproductive Functional Type	Number of individuals in Reproductive Functional Type	Number of individuals in Reproductive Functional Type	Number of individuals in Reproductive Functional Type	Number of individuals in Reproductive Functional Type	Number of individuals in Reproductive Functional Type	Number of individuals in Reproductive Functional Type	Number of individuals in Reproductive Functional Type	Number of individuals in Reproductive Functional Type	Number of individuals in Reproductive Functional Type	Number of individuals in Reproductive Functional Type	Number of individuals in Reproductive Functional Type	Number of individuals in Reproductive Functional Type	Number of individuals in Reproductive Functional Type	Number of individuals in Reproductive Functional Type	Number of individuals in Reproductive Functional Type	Number of individuals in Reproductive Functional Type	Number of individuals in Reproductive Functional Type	Number of individuals in Reproductive Functional Type	Number of individuals in Reproductive Functional Type	Landscape composition	Landscape composition	Landscape composition	Landscape composition
Fragment number	Fragment name	Number of plot	Pollination by wind	Pollination by beetles	Pollination by generalist insects	Pollination by bees	Pollination by flies	Pollination by vertebrates	Floral reward by pollen	Without floral reward	Floral reward by shelter	Floral reward by nectar	Floral reward by nectar and pollen	Floral reward by odour	Floral reward by oil	Floral reward by floral tissues	Small flowers	Big flowers	Anemochoric dipersion	Autochoric dispersion	Zoochorous dispersion	Fruits without resource	Fruit with aril	Fruit with pulp	Small fruit	Big fruit	Reproductive system self incompatible	Reproductive system self compatible	Percentage of forest cover	Percentage of coffee	Percentage of sugar cane	Percentage of pasture
1	Fragment Matao	1	1	2	11	10	1	0	0	1	1	8	0	5	0	1	15	5	1	0	24	1	13	12	10	12	8	12	13.39	15.72	31.39	33.14
1	Fragment Matao	2	0	0	1	6	0	4	0	0	0	1	4	0	0	0	5	5	7	4	0	11	0	0	6	5	0	4	13.39	15.72	31.39	33.14
1	Fragment Matao	3	0	1	12	14	1	0	3	0	3	10	5	0	0	0	8	0	1	1	26	1	5	21	6	7	5	11	13.39	15.72	31.39	33.14
1	Fragment Matao	4	0	1	6	7	9	1	0	0	0	4	3	2	0	1	7	3	1	1	23	4	8	12	3	20	5	5	13.39	15.72	31.39	33.14
1	Fragment Matao	5	0	0	11	16	0	1	1	0	2	15	4	0	0	0	17	1	4	1	25	9	7	12	6	18	4	17	13.39	15.72	31.39	33.14
1	Fragment Matao	6	0	1	12	3	4	0	0	0	1	3	3	6	0	1	12	6	0	0	20	2	10	9	1	16	7	7	13.39	15.72	31.39	33.14
1	Fragment Matao	7	0	2	18	18	2	3	1	0	1	15	3	6	1	2	13	10	2	2	40	3	16	25	10	24	11	12	13.39	15.72	31.39	33.14
1	Fragment Matao	8	1	0	12	12	2	0	1	0	1	10	0	4	0	0	20	4	0	12	17	12	6	14	16	10	5	9	13.39	15.72	31.39	33.14
1	Fragment Matao	9	0	0	11	13	5	0	1	0	0	8	0	0	3	0	16	3	2	11	16	13	9	7	4	14	3	12	13.39	15.72	31.39	33.14
1	Fragment Matao	10	0	6	14	5	5	0	5	0	0	8	0	1	0	6	7	2	1	5	24	6	10	14	5	15	13	4	13.39	15.72	31.39	33.14
2	Fragment S	11	0	0	2	2	0	1	0	0	0	2	3	0	0	0	5	0	0	1	4	3	0	2	0	5	2	3	9.38	51.83	0	14.02
2	Fragment S	12	0	1	3	3	4	5	0	0	0	2	7	0	0	0	7	1	0	6	11	6	2	8	6	9	3	6	9.38	51.83	0	14.02
2	Fragment S	13	0	2	1	5	7	0	0	0	0	0	5	0	0	0	5	1	1	0	14	2	2	11	7	8	6	1	9.38	51.83	0	14.02
2	Fragment S	14	0	1	10	4	12	0	2	0	5	2	0	4	0	0	7	5	0	0	27	0	7	19	4	16	8	0	9.38	51.83	0	14.02
2	Fragment S	15	0	1	5	4	13	0	0	0	0	5	2	2	0	0	6	3	0	1	22	0	6	17	6	15	7	3	9.38	51.83	0	14.02
2	Fragment S	16	0	0	8	10	2	1	3	0	1	8	3	0	0	0	4	7	1	7	15	6	8	6	5	8	2	5	9.38	51.83	0	14.02
2	Fragment S	17	1	0	3	18	1	0	0	1	0	19	0	0	0	0	15	4	3	17	4	19	1	3	20	1	1	2	9.38	51.83	0	14.02
2	Fragment S	18	1	0	4	11	15	0	0	0	0	1	3	11	0	0	5	3	1	12	19	12	4	15	2	18	13	0	9.38	51.83	0	14.02
2	Fragment S	19	0	1	4	4	4	0	2	0	1	0	3	1	1	0	6	1	0	4	9	4	2	7	4	3	9	0	9.38	51.83	0	14.02
2	Fragment S	20	0	0	2	9	1	1	0	0	1	2	2	7	0	0	4	0	0	2	11	2	0	11	1	10	9	2	9.38	51.83	0	14.02
3	Fragment Sao Jose	21	0	0	3	3	0	0	0	0	0	1	2	2	0	0	5	2	0	0	6	0	5	1	0	6	3	1	24.54	16.83	45.13	10.5
3	Fragment Sao Jose	22	0	0	9	7	4	2	2	0	0	4	4	1	0	0	15	2	0	0	22	2	4	16	3	15	7	6	24.54	16.83	45.13	10.5
3	Fragment Sao Jose	23	1	0	11	3	17	0	4	0	0	4	1	5	0	0	10	5	0	0	32	0	7	25	2	30	10	2	24.54	16.83	45.13	10.5
3	Fragment Sao Jose	24	0	0	10	8	2	1	3	0	0	7	0	2	0	0	11	3	2	1	18	2	7	13	3	15	7	9	24.54	16.83	45.13	10.5
3	Fragment Sao Jose	25	0	1	4	14	7	0	3	0	0	2	9	0	1	1	14	3	0	1	25	1	4	21	7	15	14	2	24.54	16.83	45.13	10.5
3	Fragment Sao Jose	26	0	0	14	12	5	0	3	0	0	6	1	6	1	0	16	8	0	3	28	0	14	17	4	24	9	15	24.54	16.83	45.13	10.5
3	Fragment Sao Jose	27	0	4	6	10	2	0	3	0	0	8	2	1	0	3	8	6	1	1	20	2	7	14	5	14	6	10	24.54	16.83	45.13	10.5
3	Fragment Sao Jose	28	0	1	15	13	11	0	4	0	0	6	6	3	1	1	15	8	2	0	38	5	8	27	8	27	7	11	24.54	16.83	45.13	10.5
3	Fragment Sao Jose	29	0	1	9	11	3	1	0	0	0	4	3	2	1	0	13	4	1	2	22	5	12	8	6	17	4	15	24.54	16.83	45.13	10.5
3	Fragment Sao Jose	30	0	0	12	6	1	0	7	0	0	1	3	2	0	0	11	3	0	0	19	3	6	11	0	17	9	8	24.54	16.83	45.13	10.5
4	Fragment Paraiso	31	0	1	3	13	7	0	1	0	0	4	5	2	0	1	14	3	1	0	23	2	6	16	0	14	14	2	11.73	62.87	0	13.74
4	Fragment Paraiso	32	0	0	15	22	4	0	2	0	1	15	12	0	0	0	13	6	14	0	28	23	5	14	3	28	1	21	11.73	62.87	0	13.74
4	Fragment Paraiso	33	0	1	7	8	4	0	0	0	0	3	8	2	1	1	12	3	1	0	19	3	5	12	1	13	10	3	11.73	62.87	0	13.74
4	Fragment Paraiso	34	0	2	3	12	4	0	0	0	0	4	10	0	0	2	11	0	0	2	19	3	5	13	2	11	12	1	11.73	62.87	0	13.74
4	Fragment Paraiso	35	0	0	4	5	3	1	0	0	1	3	2	2	1	0	6	3	0	1	12	1	7	6	0	10	5	1	11.73	62.87	0	13.74
4	Fragment Paraiso	36	0	0	4	4	2	0	2	0	0	2	0	3	1	0	5	4	0	0	10	0	4	16	1	7	6	0	11.73	62.87	0	13.74
4	Fragment Paraiso	37	0	0	7	5	3	0	3	0	0	3	2	3	1	0	7	4	0	0	15	1	5	19	1	11	7	1	11.73	62.87	0	13.74
4	Fragment Paraiso	38	0	0	10	19	4	0	4	0	0	6	9	5	0	0	16	9	0	1	32	3	22	11	4	25	9	4	11.73	62.87	0	13.74
4	Fragment Paraiso	39	0	0	7	6	3	0	0	0	0	10	0	2	0	0	9	5	0	6	10	3	10	4	9	4	2	12	11.73	62.87	0	13.74
4	Fragment Paraiso	40	0	0	11	17	4	2	2	0	1	9	8	0	0	0	13	5	3	2	29	4	7	21	4	24	2	8	11.73	62.87	0	13.74
5	Fragment I	41	0	0	14	29	14	0	0	0	0	21	4	0	0	0	29	3	2	21	32	21	18	27	35	24	9	10	13.66	0	58.33	0
5	Fragment I	42	4	5	8	21	15	0	2	4	0	11	4	1	0	1	12	5	3	1	49	5	17	31	12	34	11	15	13.66	0	58.33	0
5	Fragment I	43	0	1	15	21	4	1	1	0	1	7	7	3	3	1	26	4	1	2	39	8	15	19	6	28	12	19	13.66	0	58.33	0
5	Fragment I	44	0	1	25	14	10	2	0	0	0	4	8	5	0	0	23	9	1	3	48	5	18	30	16	34	9	23	13.66	0	58.33	0
5	Fragment I	45	0	7	9	7	9	0	1	0	1	2	2	2	0	6	13	3	0	1	31	3	14	20	6	23	9	12	13.66	0	58.33	0
5	Fragment I	46	0	0	3	7	3	0	2	0	1	3	0	0	0	0	6	0	1	0	12	1	3	9	0	5	5	2	13.66	0	58.33	0
5	Fragment I	47	0	0	10	15	4	0	4	0	0	1	1	3	2	0	20	4	0	0	29	1	16	13	2	22	8	16	13.66	0	58.33	0
5	Fragment I	48	0	0	10	10	1	4	6	0	0	4	3	0	0	0	13	2	2	4	19	7	7	12	1	15	9	15	13.66	0	58.33	0
5	Fragment I	49	0	1	12	6	0	0	0	0	0	1	6	5	0	0	15	5	1	0	19	6	11	4	2	17	7	13	13.66	0	58.33	0
5	Fragment I	50	0	1	5	5	1	0	0	0	0	0	3	1	0	1	8	1	0	0	12	2	5	6	1	9	4	6	13.66	0	58.33	0
6	Fragment Gaspar Lopes	51	0	0	19	27	1	0	2	0	0	20	18	1	0	0	9	4	2	5	43	5	26	13	3	36	5	5	26.43	1.17	0	51.56
6	Fragment Gaspar Lopes	52	0	0	17	20	6	0	1	0	15	16	6	0	0	0	26	0	0	3	41	3	17	23	10	14	25	1	26.43	1.17	0	51.56
6	Fragment Gaspar Lopes	53	1	0	0	6	7	0	0	1	0	2	0	0	0	0	5	0	1	0	13	1	5	8	2	12	2	1	26.43	1.17	0	51.56
6	Fragment Gaspar Lopes	54	0	0	0	12	1	0	0	0	0	9	0	0	0	0	7	0	5	4	4	9	3	1	4	9	0	5	26.43	1.17	0	51.56
6	Fragment Gaspar Lopes	55	2	0	6	4	27	0	0	2	4	5	1	0	0	0	5	0	0	4	35	5	0	34	5	31	3	2	26.43	1.17	0	51.56
6	Fragment Gaspar Lopes	56	0	0	4	23	8	1	0	0	1	22	1	0	1	0	14	2	4	1	31	1	15	14	1	24	5	2	26.43	1.17	0	51.56
6	Fragment Gaspar Lopes	57	0	0	2	12	2	0	0	0	0	12	1	1	0	0	3	1	0	8	9	8	2	6	1	11	2	1	26.43	1.17	0	51.56
6	Fragment Gaspar Lopes	58	0	0	1	12	2	0	0	0	0	12	1	0	0	0	5	0	0	7	8	8	3	4	3	11	4	1	26.43	1.17	0	51.56
6	Fragment Gaspar Lopes	59	0	0	17	8	2	7	1	0	13	16	1	0	1	0	16	7	0	8	27	7	7	20	1	12	16	8	26.43	1.17	0	51.56
6	Fragment Gaspar Lopes	60	0	0	12	9	2	0	0	0	3	15	3	0	0	0	6	0	0	4	19	4	4	15	1	10	5	9	26.43	1.17	0	51.56
7	Fragment Porto	61	0	0	1	9	4	0	0	0	0	10	0	0	1	0	4	2	5	5	5	9	3	2	1	7	2	3	27.75	0	32.51	2.3
7	Fragment Porto	62	0	0	2	3	1	0	0	0	0	1	3	0	1	0	2	1	0	3	6	2	2	2	0	5	2	2	27.75	0	32.51	2.3
7	Fragment Porto	63	0	0	4	4	23	0	0	0	0	3	5	0	0	0	4	0	0	1	30	3	1	26	2	25	2	2	27.75	0	32.51	2.3
7	Fragment Porto	64	0	0	1	0	5	0	0	0	0	0	1	0	0	0	1	0	0	3	6	1	0	5	0	6	0	1	27.75	0	32.51	2.3
7	Fragment Porto	65	0	0	3	9	1	0	0	0	1	9	0	0	0	0	4	6	0	0	13	0	3	9	2	8	2	0	27.75	0	32.51	2.3
7	Fragment Porto	66	0	0	7	6	6	0	0	0	0	6	2	0	1	0	5	3	0	4	16	1	8	11	6	10	1	3	27.75	0	32.51	2.3
7	Fragment Porto	67	0	0	5	3	4	0	0	0	0	4	1	0	0	0	4	1	0	0	11	1	0	11	1	8	2	5	27.75	0	32.51	2.3
7	Fragment Porto	68	0	0	9	6	1	0	0	0	0	6	2	0	0	0	5	3	0	5	8	2	5	9	7	6	3	8	27.75	0	32.51	2.3
7	Fragment Porto	69	0	0	7	4	10	0	2	0	0	2	2	0	0	0	2	3	1	2	17	3	2	14	6	12	2	7	27.75	0	32.51	2.3
7	Fragment Porto	70	0	0	15	8	4	0	1	0	0	7	6	0	0	0	8	2	0	3	24	5	4	16	10	13	7	13	27.75	0	32.51	2.3
8	Fragment M	71	0	0	0	12	0	0	0	0	0	12	0	0	0	0	12	0	0	11	1	11	1	0	12	0	0	1	25.98	21.19	36.96	8.18
8	Fragment M	72	2	0	6	11	0	0	0	0	0	10	7	0	0	0	12	0	0	1	18	1	10	8	8	11	3	8	25.98	21.19	36.96	8.18
8	Fragment M	73	1	1	13	16	0	1	1	0	5	17	2	0	2	0	20	5	1	3	28	4	10	18	12	6	7	13	25.98	21.19	36.96	8.18
8	Fragment M	74	0	1	4	13	5	1	0	0	0	11	2	2	1	1	13	4	0	1	23	1	16	10	11	11	8	10	25.98	21.19	36.96	8.18
8	Fragment M	75	0	0	5	10	4	0	1	0	0	10	0	4	0	0	14	4	0	7	12	7	6	6	10	9	5	1	25.98	21.19	36.96	8.18
8	Fragment M	76	2	2	5	6	9	0	0	0	0	3	0	5	0	2	13	5	0	8	16	8	12	6	2	14	7	10	25.98	21.19	36.96	8.18
8	Fragment M	77	0	0	13	2	5	0	0	0	0	1	0	9	0	0	13	9	0	1	19	1	10	10	5	15	9	2	25.98	21.19	36.96	8.18
8	Fragment M	78	1	0	4	10	2	0	0	0	0	12	0	4	0	0	9	4	2	0	17	2	7	12	2	12	3	7	25.98	21.19	36.96	8.18
8	Fragment M	79	0	1	5	6	32	0	0	0	0	4	0	4	0	0	11	4	2	25	19	27	9	12	3	17	6	9	25.98	21.19	36.96	8.18
8	Fragment M	80	0	1	8	18	4	0	1	0	1	19	0	3	0	1	19	7	0	6	25	6	17	11	13	11	4	18	25.98	21.19	36.96	8.18
